# Supplementary material for: Glutaredoxin 1 controls monocyte reprogramming during nutrient stress and protects mice against obesity and atherosclerosis in a sex-specific manner
Source: Nat Commun. 2022 Feb 10;13:790. doi: 10.1038/s41467-022-28433-2 (PMC8831602; doi:10.1038/s41467-022-28433-2)
Supplement: Supplementary file 4 — Source Data [file 41467_2022_28433_MOESM4_ESM.xlsx]

## Sheet: Figure 1a
Figure 1a			Week	1	2	3	4	5	6	7	8	9	10	11	12	13	14	15	16	17	18
		WT	SEX	weight(g)	weight(g)	weight(g)	weight(g)	weight(g)	weight(g)	weight(g)	weight(g)	weight(g)	weight(g)	weight(g)	weight(g)	weight(g)	weight(g)	weight(g)	weight(g)	weight(g)	weight(g)
		#1	male	14.6	17	17.9	20.9	21.8	24.4	26	28.7	30	30.5	32	32.4	33.5	33	33.6	32.6	33.4	30.9
		#2	male	14.7	17.5	20.9	22.6	21.9	23.7	25.2	28.5	29.5	30.2	32.5	33	32.8	33.5	34	33.4	34	32.8
		#3	male	13.9	17.1	18.7	20.8	23.5	25	27.3	30	31.3	31.5	33	32.8	33	32.8	32	31.7	32.5	31.8
		#4	male	14.5	16.2	21.4	23.7	25.1	26.5	27.5	30.5	31	32.4	32	33.1	32.2	32.7	32.6	31	31.4	31.3
		#5	male	14.5	16.5	17	22.5	24.5	25.9	25.4	27.5	29.5	31.5	31	32.4	31.4	33.1	33.5	31.8	29.5	29.5
			Week	1	2	3	4	5	6	7	8	9	10	11	12	13	14	15	16	17	18
		Grx1-/-	SEX	weight(g)	weight(g)	weight(g)	weight(g)	weight(g)	weight(g)	weight(g)	weight(g)	weight(g)	weight(g)	weight(g)	weight(g)	weight(g)	weight(g)	weight(g)	weight(g)	weight(g)	weight(g)
		#1	male	14.8	15.5	19.8	23.5	26.9	28	30.2	32.5	33.1	33	34.9	34.2	35.2	35.9	35.5	35	34.8	33
		#2	male	14.7	15.8	21.6	22.5	25.5	28.4	29	31.5	32.8	31.5	34	34.5	33.8	34.8	34.6	34.2	34.5	31.8
		#3	male	14.5	15.4	19.8	23	24.8	26.3	27.5	29	31.2	32.5	32	32.8	32.5	33.6	33.1	32.8	33	32
		#4	male	13.8	15	17.5	22.7	25.7	27.9	28.4	30.7	33.5	33.6	33.9	34.1	34	35	34.5	33.9	33.7	33.3
		#5	male	15	16.8	21.9	24	27	29	31	34	33.9	34.1	35.7	35	34.3	35.1	34.8	33.5	34.1	34.3

## Sheet: Figure 1b
Figure 1b
			Week	1	2	3	4	5	6	7	8	9	10	11	12	13	14	15	16	17	18
		WT	SEX	weight(g)	weight(g)	weight(g)	weight(g)	weight(g)	weight(g)	weight(g)	weight(g)	weight(g)	weight(g)	weight(g)	weight(g)	weight(g)	weight(g)	weight(g)	weight(g)	weight(g)	weight(g)
		#1	female	12.8	16	16.8	18.1	20.2	22.7	23.5	25	25.8	27.3	30.5	31	31.5	30.2	30	29.4	31.4	30
		#2	female	13.5	16.7	18	20.8	23	24.5	25.2	26.5	27.4	28.8	31.5	32.8	33	31.8	30.8	30	31.5	29.7
		#3	female	12.6	14.5	15.5	18.5	19.5	21.8	22.5	23.5	24.6	25.5	27.5	28.5	29.8	29.2	29.5	28.5	29.3	28.5
		#4	female	12.8	16.4	17.4	20.5	22.4	23.7	24.3	25.8	26	27.4	30.2	31.5	32.2	31.5	31	30.4	31.6	29.2
		#5	female	14.3	15.9	17.8	19.8	21	23.5	25.6	26.7	26.8	28.5	31	32.2	32.5	31.4	29.8	31	32.3	30.3
		Grx1-/-	Week	1	2	3	4	5	6	7	8	9	10	11	12	13	14	15	16	17	18
		ID	SEX	weight(g)	weight(g)	weight(g)	weight(g)	weight(g)	weight(g)	weight(g)	weight(g)	weight(g)	weight(g)	weight(g)	weight(g)	weight(g)	weight(g)	weight(g)	weight(g)	weight(g)	weight(g)
		#1	female	13.2	15.5	16.7	20.5	21.3	24.4	26.7	29.8	31.5	34.5	35.2	37.1	38.5	40.5	39.4	37.5	35.5	35.2
		#2	female	13.5	15.9	17.3	22	24.5	27.5	30.4	33.8	33.3	35.9	38.3	41.1	43.7	45.2	45.1	42.4	41.5	38
		#3	female	14.5	16	18.1	23.5	24.8	28	31.5	34.1	34.4	36.7	39	40.5	44.9	44.3	43	41.3	40.9	39.9
		#4	female	13.8	15.2	17.6	23	24.5	26.5	28.7	33.5	32.1	35.6	39.1	41.4	45	43.4	42.1	40.5	41.3	38.2
		#5	female	12.9	13.3	14.8	18.4	20.5	23.4	25.4	28.6	29.8	33.3	34	36.7	40.5	41.5	39.2	39	38.5	34.1

## Sheet: Figure 1c
Figure 1c
				Glucose (mg/dl)
		WT	SEX	1 month	2	3	4	5	6	7	8	9	10	11	12	13	14	15	16	17	18
		#1	male	74.5	75.1	76	78.1	80.5	81.1	81.8	81.1	83.5	82.9	86.1	85.1	84.7	85.1	83	84.1	84.1	82.7
		#2	male	74.2	74.9	75.5	79.4	81.4	79.4	80.5	79.8	82.5	83.8	83.5	83.4	83.5	83.8	85.5	85.1	83.5	83.1
		#3	male	73.4	74.4	74.3	76.4	79.5	80.8	81.5	82.6	79.5	82.5	85.5	86.5	84.4	84.1	82.8	83.8	86.1	83.5
		#4	male	73.1	75	75.6	79.5	82.1	83.1	83.5	82.5	82.7	83.5	84	84.1	83.8	84.6	82.9	82.7	81.8	82.8
		#5	male	74.1	76.5	77.4	80.7	79.1	79.5	79.1	81.9	82.4	81.5	83.4	83.5	83.9	84.5	85.1	84.5	84.6	82.5
				Glucose (mg/dl)
		Grx1-/-	SEX	1 month	2	3	4	5	6	7	8	9	10	11	12	13	14	15	16	17	18
		#1	male	75.5	75.1	75.5	78.4	80.6	82.5	84.5	84.1	86.5	87.1	85.9	86.5	85.1	86.8	85.1	85.7	85.1	84.5
		#2	male	74.5	76.2	76	79.1	78.7	81.7	83.8	81.8	82.9	83	84.5	85.1	83.9	84.9	85.8	84.4	86.3	85.6
		#3	male	76.1	74.9	77.4	80.6	81.4	82.9	84.1	83.5	84.1	85.5	87.1	88	86.8	87.1	84.5	86.6	85.3	83.7
		#4	male	74.9	75.5	76.1	79.8	80.9	81.1	83.5	83.9	85.4	84.8	85.3	85.4	83.2	85.3	83.8	85.1	82.8	83.6
		#5	male	74.8	74.9	76.9	81.2	79.5	83	82.8	84.3	83.8	86.3	88.1	87.7	84.1	85.8	87.1	83.8	84.5	82.3

## Sheet: Figure 1d
Figure 1d				Glucose (mg/dl)
		WT	SEX	1 month	2	3	4	5	6	7	8	9	10	11	12	13	14	15	16	17	18
		#1	female	75.1	74.5	76.7	80.1	79.6	82.1	82.5	83.7	83.2	83.1	85.4	85.4	84.2	84.3	84.9	82.8	83.9	84.1
		#2	female	75.3	77.7	74.8	78.4	78.3	78.9	84.1	81.9	84.1	80	87.1	82.5	81.8	78.5	80.1	83.3	82.2	81.1
		#3	female	77.2	75.1	76.6	81.1	81.6	78.3	81.9	81.1	82.7	81.7	83.9	85.4	84	79.3	80.3	84.2	82.1	79.4
		#4	female	74.3	76.9	74.8	77.9	79.1	78.9	81.5	83.2	83.5	81.2	84.1	82.6	84.9	83.6	82.3	85.2	80.3	79.9
		#5	female	74.1	73.4	75.6	77.6	81.3	79.6	81.7	83.9	84.6	79.1	81.3	84.2	82.1	80.7	82.1	86	86.3	83.4
				Glucose (mg/dl)
		Grx1-/-	SEX	1 month	2	3	4	5	6	7	8	9	10	11	12	13	14	15	16	17	18
		#1	female	75.4	78.2	83.3	81.2	84.7	82.9	80.7	84.5	87.5	89.2	90.6	93.2	91.6	92.7	89.4	87.1	87.7	89.9
		#2	female	75.1	76.3	79.4	81	82.3	86.2	86	87.5	92.6	93.7	97.4	99.8	97.1	96.6	93.6	90.3	90.1	93.6
		#3	female	74.8	77.2	79.2	82.2	83.9	85.7	88.1	89.8	93.5	92.8	90.7	98.3	95.3	95.4	94.8	90.6	91.5	91.4
		#4	female	75.3	76.9	80.6	80.4	83.8	85.3	85.4	86.3	91.4	97.4	98.5	97.1	92.4	91.6	92.9	91.7	87.8	88.9
		#5	female	74.9	77.5	81	79.9	82.2	81.4	83.1	88.2	86.7	88.6	88.4	89.6	90.4	91.9	89.4	88.9	86.7	88.4

## Sheet: Figure 1e
Figure 1e		Male						Female
		WT	mg/dL		Grx1-/-	mg/dL		WT	mg/dL		Grx1-/-	mg/dL
		#1	156.342		#1	166.652		#1	157.11		#1	185.13
		#2	158.887		#2	168.009		#2	168.383		#2	181.129
		#3	156.633		#3	172.873		#3	157.603		#3	201.772
		#4	154.546		#4	164.84		#4	172.508		#4	183.612
		#5	159.493		#5	163.661		#5	150.295		#5	192.507
					#6	169.985

## Sheet: Figure 1f
Figure 1f
		WT			Grx1-/-
		Franction	mg/dl		Franction	mg/dl
		1	0.0453961		1	0.0157394
		2	0.0983582		2	0.0393484
		3	0.0529621		3	0.0314787
		4	0.196716		4	4.94609
		5	0.121056		5	10.6752
		6	0.18915		6	10.8602
		7	0.204282		7	7.63752
		8	0.11349		8	7.57457
		9	0.196716		9	12.1193
		10	0.257244		10	0.802707
		11	0.196716		11	5.83537
		12	0.158886		12	3.85221
		13	0.166452		13	0.106241
		14	0.204282		14	0.314787
		15	0.22698		15	0.161328
		16	2.09579		16	1.27489
		17	1.49807		17	2.14055
		18	0.817129		18	3.61218
		19	1.19543		19	1.13323
		20	2.46652		20	5.55599
		21	3.29878		21	8.20414
		22	3.24582		22	9.66003
		23	3.67708		23	15.3577
		24	3.69978		24	11.1513
		25	3.64682		25	8.01527
		26	3.92676		26	9.63642
		27	4.77415		27	11.6314
		28	7.35417		28	5.77634
		29	12.2948		29	11.8085
		30	12.4007		30	8.95569
		31	5.64425		31	3.37609
		32	1.95203		32	1.66837
		33	1.11977		33	0.440702
		34	0.605281		34	1.28276
		35	0.537187		35	7.09058
		36	0.514489		36	6.03604
		37	0.363169		37	6.09113
		38	0.249678		38	8.52286
		39	0.310207		39	9.05406
		40	0.295075		40	6.74825
		41	0.249678		41	12.3436
		42	0.257244		42	8.09396
		43	0.174018		43	4.82411
		44	0.174018		44	7.44472
		45	0.26481		45	4.05288
		46	0.119671		46	0.00376563
		47	0.164547		47	0.0188281
		48	0.104712		48	0.00376563
		49	0.12715		49	0.0866094
		50	0.0299177		50	0.286188
		51	0.13463		51	0.32761
		52	0.142109		52	0.109203
		53	0.104712		53	0.116734
		54	0.104712		54	0.105438
		55	0.239342		55	0.124266
		56	0.201945		56	0.0677813
		57	0.12715		57	0.0866094
		58	0.179506		58	0.0790782
		59	0.201945		59	0.109203
		60	0.186986		60	0.0866094

## Sheet: Figure 2a
Figure 2a		Male						Female
		WT	x 104 cells / plug		Grx1-/-	x 104 cells / plug		WT	x 104 cells / plug		Grx1-/-	x 104 cells / plug
		#1	4.3		#1	3.64		#1	5.9		#1	11.72
		#2	4.4		#2	7.99		#2	2.79		#2	25.47
		#3	5.71		#3	10.9		#3	8.18		#3	12.9
		#4	4.21		#4	4.04		#4	9.24		#4	19.32
		#5	13.43		#5	4.67		#5	7.6		#5	11.38
					#6	4.7

## Sheet: Figure 2b
Figure 2b		Male						Female
		WT	Fold Change		Grx1-/-	Fold Change		WT	Fold Change		Grx1-/-	Fold Change
		#1	1.38886		#1	1.01777		#1	1.53766		#1	8.79028
		#2	0.968617		#2	1.36803		#2	0.801915		#2	16.9969
		#3	0.951439		#3	1.13534		#3	1.30649		#3	17.6537
		#4	1.35076		#4	1.64427		#4	1.43713		#4	14.8966
		#5	1.00873		#5	1.08206		#5	2.54521		#5	12.2357
					#6	1.2

## Sheet: Figure 3c
Figure 3c
		Male	Total area (mm2)	Lesion area (mm2)	% (Lesion/ Total)		Male	Total area (mm2)	Lesion area (mm2)						Total Lesion area (mm2)	% (Lesion/ Total)
		WT					Grx1-/-		L1	L2	L3	L4	L5	L6
		#1	67	0	0		#1	74	0.24	0	0	0	0	0	0.24	0.324324
		#2	62	0	0		#2	74.4	0.06	0	0	0	0	0	0.06	0.0806452
		#3	73	0	0		#3	85.8	0	0	0	0	0	0	0	0
		#4	57	0	0		#4	73.7	0	0	0	0	0	0	0	0
		#5	70.5	0	0		#5	79.7	0	0	0	0	0	0	0	0
							#6	76.5	0	0	0	0	0	0	0	0
		Female	Total area (mm2)	Lesion area (mm2)	% (Lesion/ Total)		Female	Total area (mm2)	Lesion area (mm2)						Total Lesion area (mm2)	% (Lesion/ Total)
		WT					Grx1-/-		L1	L2	L3	L4	L5	L6
		#1	54.4	0	0		#1	63.2	0.17	0.08	0	0	0	0	0.25	0.39557
		#2	52.5	0.3	0.571429		#2	56.7	0.73	0.03	0.04	0.04	0.08	0	0.92	1.62257
		#3	57	0	0		#3	64.5	0.2	0.18	0.15	0.2	0.13	0.28	1.14	1.76744
		#4	51.5	0	0		#4	68.3	0.86	0.06	0	0	0	0	0.92	1.347
		#5	46.3	0	0		#5	54.8	0.22	0.33	0.08	0	0	0	0.63	1.14964

## Sheet: Figure 3d
Figure 3d				lesion(mm2)
		Female
		Grx1-/-	Arch	Descending	Abdominal	Total
		#1	0.079	0	0.668	0.747
		#2	0.292	0.133	0.665	1.09
		#3	0	0	0.862	0.862
		#4	0.057	0.034	0.168	0.259

[truncated: 53 more sheets: Figure 4b, Figure 4d, Figure 5a, Figure 5d, Figure 5e, Figure 6b, Figure 7a, Figure 7b, Figure 7c, Figure 7d, Figure 7e, Figure 8b, Figure 8d, Figure 8e, Figure 8f, Figure 8h, Figure 9a, Figure 9b, Figure 10a, Figure 10b …]
